# Supplementary material for: Peroxisome Proliferator-Activated Receptor Alpha Stimulation Preserves Renal Tight Junction Components in a Rat Model of Early-Stage Diabetic Nephropathy
Source: Int J Mol Sci. 2024 Dec 7;25(23):13152. doi: 10.3390/ijms252313152 (PMC11641852; doi:10.3390/ijms252313152)
Supplement: Supplementary file 1 [file ijms-25-13152-s001.zip]

Archive with 1 entries (1 files):
- ijms-3313298-supplementary.pdf
